# Supplementary material for: MRD as Biomarker for Response to Donor Lymphocyte Infusion after Allogeneic Hematopoietic Cell Transplantation in Patients with AML
Source: Cancers (Basel). 2023 Aug 1;15(15):3911. doi: 10.3390/cancers15153911 (PMC10416875; doi:10.3390/cancers15153911)
Supplement: Supplementary file 1 [file cancers-15-03911-s001.zip]

Archive with 4 entries (4 files):
- cancers-2492393-supplementary.pdf
- Supplementary Table S11.pdf
- Supplementary Table S15.pdf
- Supplementary Table S7.pdf
